# Supplementary material for: Comparison of retention and fracture load of endocrowns made from zirconia and zirconium lithium silicate after aging: an in vitro study
Source: BMC Oral Health. 2022 Feb 16;22:41. doi: 10.1186/s12903-022-02072-x (PMC8851840; doi:10.1186/s12903-022-02072-x)
Supplement: Supplementary file 1 — Additional file 1. The raw data of the present study, including data acquired in Zr and ZLS goups during retention and compresive tests. [file 12903_2022_2072_MOESM1_ESM.xlsx]

## Sheet: Sheet1
	Retention (N)			Fracture (N)
	Zr	ZLS		Zr	ZLS
	104.71	222.74		4689	854
	127.35	320.08		4890.19	1015.21
	154.53	490.57		5231.47	1168.1
	225.94	540.31		5422.67	1239.65
	228.23	549.66		5922.18	1240
	235.51	558.37		6913.8	1241.98
	235.88	612.49		7521.3	1265.45
	255.94	722.49		7822.54	1315.53
	267.81	782.2		8519.12	1840
	289.3	795.01		8601	2071
	333.29	821.49		8601.45	2101.2
	403.71	856.09		8724.5	2185.71
	448.64	887.71		9530.79	2366.37
	490.22	1006.25		11141	2752
